# Supplementary material for: Shared genetic loci connect cardiovascular disease with blood pressure and lipid traits in East Asian populations
Source: Front Genet. 2025 Jun 24;16:1635378. doi: 10.3389/fgene.2025.1635378 (PMC12234571; doi:10.3389/fgene.2025.1635378)
Supplement: Supplementary file 2 [file Supplementaryfile2.xlsx]

## Sheet: Table S1
Table S1. Details on the characteristics of all traits GWAS datasets in this study.
Population	Phenotype	Data source	Total sample size	Ncase	Ncontrol	GWAS Catalog accession ID
East Asian	myocardial infarction	Sakaue S, Kanai M, Tanigawa Y, Karjalainen J et al. A cross-population atlas of genetic associations for 220 human phenotypes. Nat Genet. 2021 Oct;53(10):1415-1424.	161,206	14,992	146,214	GCST90018657
	atrial fibrillation	Sakaue S, Kanai M, Tanigawa Y, Karjalainen J et al. A cross-population atlas of genetic associations for 220 human phenotypes. Nat Genet. 2021 Oct;53(10):1415-1424.	159,690	4,150	155,540	GCST90018576
	Arrhythmia	Kazuyoshi Ishigaki, Masato Akiyama et al. Large-scale genome-wide association study in a Japanese population identifies novel susceptibility loci across different diseases. Nat Genet.2020 Jul;52(7):669-679.	212,453	17,861	194,592	GCST90013707
	heart failure	GBMI	255,628	12,521	243,107
	diastolic blood pressure	Chen CY, Chen TT, Feng YA, et al. Analysis across Taiwan Biobank, Biobank Japan, and UK Biobank identifies hundreds of novel loci for 36 quantitative traits.Cell Genom. 2023 Nov 16;3(12):100436.	92,615			GCST90278625
	high density lipoprotein cholesterol measurement	Chen CY, Chen TT, Feng YA, et al. Analysis across Taiwan Biobank, Biobank Japan, and UK Biobank identifies hundreds of novel loci for 36 quantitative traits.Cell Genom. 2023 Nov 16;3(12):100436.	92,615			GCST90278635
	low density lipoprotein cholesterol measurement	Chen CY, Chen TT, Feng YA, et al. Analysis across Taiwan Biobank, Biobank Japan, and UK Biobank identifies hundreds of novel loci for 36 quantitative traits.Cell Genom. 2023 Nov 16;3(12):100436.	92,615			GCST90278638
	systolic blood pressure	Chen CY, Chen TT, Feng YA, et al. Analysis across Taiwan Biobank, Biobank Japan, and UK Biobank identifies hundreds of novel loci for 36 quantitative traits.Cell Genom. 2023 Nov 16;3(12):100436.	92,615			GCST90278642
	triglyceride measurement	Chen CY, Chen TT, Feng YA, et al. Analysis across Taiwan Biobank, Biobank Japan, and UK Biobank identifies hundreds of novel loci for 36 quantitative traits.Cell Genom. 2023 Nov 16;3(12):100436.	92,615			GCST90278645

## Sheet: Table S2
Table S2. Genetic correlations between cardiovascular diseases and cardiometabolic traits.
Trait 1	Trait 2	rg	SE	P
Myocardial infarction	Systolic blood pressure	0.35	0.05	1.59×10-14
	Diastolic blood pressure	0.3	0.05	7.02×10-9
	High density lipoprotein cholesterol measurement	-0.2	0.05	8.50×10-5
	Low density lipoprotein cholesterol measurement	0.27	0.05	1.15×10-7
	Triglyceride measurement	0.21	0.03	1.92×10-10
rg：Genetic correlation estimated using LD score regression (LDSC).
SE：Standard error of the genetic correlation estimate.
P：P-value indicating the statistical significance of the correlation.

## Sheet: Table S3
Supplementary Table 3. Significant local genetic correlation regions between cardiovascular diseases and hematological traits.
Phenotype1	Phenotype2	CHR	Start	End	local_rhog	SE	P
myocardial infarction	high density lipoprotein cholesterol measurement	12	109270450	113028429	0.001274	0.000183	3.4e-12
	low density lipoprotein cholesterol measurement	9	134722557	136612240	-0.000843	0.000179	3e-06
		19	9383877	11849449	-0.000851	0.000202	2.5e-05
		19	43862455	45579043	-0.001843	0.000393	3e-06
	atrial fibrillation	12	109270450	113028429	0.00092	0.000178	2.509e-07
	Arrhythmia	12	109270450	113028429	-0.000732	0.000151	1e-06
Arrhythmia	atrial fibrillation	4	111466213	114687995	0.003773	0.00023	1.6222e-60
		10	102471756	106139565	0.000979	0.000148	4.0546e-11
		16	69541877	73543801	0.000693	0.000134	2.4545e-07
	Heart failure	4	111466213	114687995	-0.000837	0.000164	3.2315e-07
atrial fibrillation	Heart failure	4	111466213	114687995	0.000673	0.000152	1e-05
local_rhog: local genetic correlation between pairs of traits within each of the 1703 pre- specified LD-independent segments.
Statistical significance using Bonferroni correction to account for multiple testing, setting threshold at p < 0.05/1703.

## Sheet: Table S4
Supplementary Table 4. Allele frequencies of East-Asian specific pleiotropic SNPs across diverse ancestries.
SNP	East Asian	Non-Finnish European	African/African-American
rs117123860	0.0744	0.000259	0.00118
rs1042085	0.412	0.0804	0.0773
rs3809129	0.34	0.0502	0.0171
rs76416614	0.169	0.00517	0.00311
rs11235672	0.0938	6.48e-05	0.000115
rs13414987	0.134	0.236	0.637
rs1942867	0.177	0.251	0.47
rs1077534	0.419	0.12	0.0707
rs16864620	0.421	0.0606	0.138
rs3824359	0.214	0.136	0.128
SNP: Identifier for the single nucleotide polymorphism (SNP).
East Asian: Minor allele frequency (MAF) in East Asian populations.
Non-Finnish European: Minor allele frequency in non-Finnish European populations.
African/African-American: Minor allele frequency in African or African-American populations.

## Sheet: Table S5
Supplementary Table 5. Single-Tissue eQTL associations for novel pleiotropic SNPs Identified in multi-trait GWAS.
SNP	CHR	BP	A1	A2	Gene Symbol	P-Value	NES	Tissue
rs10029651	4	155510873	T	C	GUCY1A1	4.9e-10	0.21	Artery - Aorta
						1.3e-06	0.089	Artery - Tibial
						1.4e-05	0.1	Muscle - Skeletal
						3.7e-05	0.1	Thyroid
					GUCY1B1	1.6e-06	0.19	Artery - Aorta
					ENSG00000287730	2.9e-05	-0.25	Heart - Atrial Appendage
rs12646335	4	155501360	A	G	GUCY1A1	1.9e-09	0.21	Thyroid
						4.4e-07	0.12	Adipose - Subcutaneous
						5.3e-06	0.15	Muscle - Skeletal
						7.1e-06	0.13	Nerve - Tibial
rs12513261	4	155692190	G	T	GUCY1B1	6.9e-05	-0.092	Nerve - Tibial
						0.00019	-0.11	Thyroid
rs1042085	12	10722926	A	G	YBX3	8.4e-17	-0.23	Artery - Tibial
						1.3e-15	-0.21	Nerve - Tibial
						2.4e-13	-0.27	Cells - Cultured fibroblasts
						3.3e-10	-0.24	Artery - Aorta
						2.1e-08	-0.16	Adipose - Subcutaneous
						9.9e-08	-0.16	Breast - Mammary Tissue
						2.1e-07	-0.15	Thyroid
						9.2e-07	-0.16	Colon - Transverse
						2.5e-06	-0.13	Esophagus - Muscularis
						3.8e-06	-0.15	Muscle - Skeletal
						4.4e-06	-0.12	Lung
						6.5e-06	-0.26	Artery - Coronary
						2.1e-05	-0.16	Esophagus - Gastroesophageal Junction
						2.9e-05	-0.16	Heart - Atrial Appendage
						4.4e-05	-0.23	Adrenal Gland
					TAS2R64P	1.3e-05	0.69	Small Intestine - Terminal Ileum
						8.4e-05	0.5	Brain - Caudate (basal ganglia)
					LINC01252	2.2e-05	-0.42	Heart - Atrial Appendage
						3.5e-05	-0.33	Esophagus - Mucosa
					TAS2R20	0.00011	-0.21	Artery - Tibial
						0.00017	-0.23	Thyroid
					MAGOHB	0.00012	0.21	Esophagus - Muscularis
					LINC01252	0.00013	-0.3	Nerve - Tibial
rs3809129	12	56317587	T	C	ERBB3	6.5e-05	0.17	Lung
rs7133315	12	109247311	G	A	ACACB	6.5e-06	0.19	Testis
					MMAB	9.7e-05	-0.2	Pancreas
					FOXN4	0.00022	-0.11	Muscle - Skeletal
					KCTD10	0.00026	0.1	Skin - Sun Exposed (Lower leg)
rs3824359	9	136213383	T	C	QSOX2	2e-20	0.19	Cells - Cultured fibroblasts
						4.4e-13	0.32	Testis
						1.6e-12	0.23	Artery - Tibial
						1e-11	0.18	Nerve - Tibial
						1.8e-10	0.2	Adipose - Subcutaneous
						4.4e-10	0.22	Muscle - Skeletal
						4.6e-08	0.18	Esophagus - Muscularis
						1.6e-07	0.26	Heart - Atrial Appendage
						6.1e-07	0.21	Skin - Sun Exposed (Lower leg)
						7.3e-06	0.2	Pituitary
						7.5e-06	0.23	Heart - Left Ventricle
						1.2e-05	0.19	Esophagus - Gastroesophageal Junction
						3.8e-05	0.23	Brain - Caudate (basal ganglia)
rs13414987	2	20942072	C	A	GDF7	1.8e-05	0.13	Esophagus - Muscularis
						5.7e-05	0.13	Esophagus - Gastroesophageal Junction
					LAPTM4A	0.00016	-0.068	Skin - Sun Exposed (Lower leg)
